# Supplementary material for: Peptidic Inhibitors and a Fluorescent Probe for the Selective Inhibition and Labelling of Factor XIIIa Transglutaminase
Source: Molecules. 2023 Feb 8;28(4):1634. doi: 10.3390/molecules28041634 (PMC9960274; doi:10.3390/molecules28041634)
Supplement: Supplementary file 1 [file molecules-28-01634-s001.zip]

Archive with 1 entries (1 files):
- molecules-2147293-supplementary.pdf
